# Supplementary material for: Myrmecia, Not Asterochloris, Is the Main Photobiont of Cladonia subturgida (Cladoniaceae, Lecanoromycetes)
Source: J Fungi (Basel). 2023 Dec 2;9(12):1160. doi: 10.3390/jof9121160 (PMC10744234; doi:10.3390/jof9121160)
Supplement: Supplementary file 1 [file jof-09-01160-s001.zip]

Archive with 1 entries (1 files):
- jof-2723880-supplementary.pdf
